# Supplementary material for: Delay in Celiac Disease Diagnosis Among Patients with High-Risk Screening Conditions: Results from a United States Claims Database
Source: J Clin Med. 2025 Sep 14;14(18):6471. doi: 10.3390/jcm14186471 (PMC12470924; doi:10.3390/jcm14186471)
Supplement: Supplementary file 1 [file jcm-14-06471-s001.zip]

Archive with 1 entries (1 files):
- jcm-3803879-supplementary.pdf
